# Supplementary material for: Estimation of confidence intervals for decompositions and other complex demographic estimators
Source: Demogr Res. Author manuscript; Available in PMC 2024 Jan 18. (PMC10795479; doi:10.4054/demres.2023.49.5)
Supplement: Supplementary Material [file NIHMS1932845-supplement-Supplementary_Material.zip]

Archive with 6 entries (6 files):
- Arriaga Delta Method (50 percent sample) - Publication Version.xlsx
- deltaMethodFunctions.r
- lifetables_50pct_sample.csv
- lt_1990_delta.csv
- lt_2019_delta.csv
- stdErrors.r
