# Supplementary material for: Estimation of confidence intervals for decompositions and other complex demographic estimators
Source: Demogr Res. Author manuscript; Available in PMC 2024 Jan 18. (PMC10795479; doi:10.4054/demres.2023.49.5)
Supplement: Supplementary Material [file NIHMS1932845-supplement-Supplementary_Material.zip › Arriaga Delta Method (50 percent sample) - Publication Version.xlsx]

## Sheet: Sheet1
Citation: Hendi, Arun S. 2023. "Estimation of Confidence Intervals for Decompositions and Other Complex Demographic Estimators." Demographic Research.
	1990 Life Table Values									2019 Life Table Values											Arriaga's Decomposition of Change in Life Expectancy between 1990 and 2019			Derivative of Arriaga's Decomposition with Respect to npi(1990) [age x varies by row and age i varies by column]																					Derivative of Arriaga's Decomposition with Respect to npi(2019) [age x varies by row and age i varies by column]
																								Age i																					Age i
Age x	nmx	nax	nqx	lx	ndx	nLx	Tx	ex	nDx	nmx	nax	nqx	lx	ndx	nLx	Tx	ex	nDx	n		nΔx		Age x	0	1	5	10	15	20	25	30	35	40	45	50	55	60	65	70	75	80	85		Age x	0	1	5	10	15
0	0.00765527	0.0744348	0.00760141	1	0.00760141	0.992964	79.313	79.313	752	0.00360855	0.0631039	0.00359639	1	0.00359639	0.996631	84.9778	84.9778	284	1		0.341227		0	-85.2099	0	0	0	0	0	0	0	0	0	0	0	0	0	0	0	0	0	0		0	85.2212	0.331947	0.311916	0.290616	0.270992
1	0.000432922	1.51038	0.00172982	0.992399	0.00171667	3.96532	78.3201	78.92	147	0.000174627	1.51652	0.000698206	0.996404	0.000695695	3.98389	83.9812	84.2843	56	4		0.0848054		1	0.085455	-82.2022	0	0	0	0	0	0	0	0	0	0	0	0	0	0	0	0	0		1	0	82.1961	0.0797886	0.0743402	0.0693202
5	0.000185279	2.5	0.000925965	0.990682	0.000917337	4.95112	74.3548	75.0541	70	0.000117572	2.5	0.000587685	0.995708	0.000585163	4.97708	79.9973	80.3422	48	5		0.0261024		5	0.0263024	0.0261477	-77.1622	0	0	0	0	0	0	0	0	0	0	0	0	0	0	0	0		5	0	0	77.1622	0.0243492	0.022705
10	0.000223867	2.69839	0.00111876	0.989765	0.00110731	4.94627	69.4036	70.1214	76	0.00010919	2.673	0.000545811	0.995123	0.000543149	4.97435	75.0203	75.3879	45	5		0.0412299		10	0.0415457	0.0413013	0.0412681	-71.9848	0	0	0	0	0	0	0	0	0	0	0	0	0	0	0		10	0	0	0	72.01	0.038441
15	0.000399262	2.62596	0.00199442	0.988657	0.00197179	4.93861	64.4574	65.1969	141	0.000208469	2.71735	0.00104185	0.99458	0.0010362	4.97053	70.0459	70.4277	87	5		0.0640137		15	0.0645041	0.0641247	0.0640731	0.0640854	-67.1025	0	0	0	0	0	0	0	0	0	0	0	0	0	0		15	0	0	0	0	67.0121
20	0.000466627	2.56088	0.00233048	0.986685	0.00229945	4.92782	59.5188	60.3219	206	0.000327212	2.59982	0.00163478	0.993543	0.00162422	4.96382	65.0754	65.4983	146	5		0.0433365		20	0.0436685	0.0434116	0.0433767	0.0433851	0.0434231	-62.201	0	0	0	0	0	0	0	0	0	0	0	0	0		20	0	0	0	0	0
25	0.000537838	2.60924	0.00268574	0.984386	0.0026438	4.91561	54.5909	55.4568	278	0.000366161	2.63259	0.00182922	0.991919	0.00181444	4.9553	60.1116	60.6013	208	5		0.0490273		25	0.0494028	0.0491122	0.0490727	0.0490822	0.0491252	0.0491418	-57.1911	0	0	0	0	0	0	0	0	0	0	0	0		25	0	0	0	0	0
30	0.000752193	2.64525	0.00375431	0.981742	0.00368577	4.90003	49.6753	50.5992	385	0.0005621	2.65238	0.0028068	0.990105	0.00277902	4.944	55.1563	55.7075	309	5		0.0495179		30	0.0498972	0.0496037	0.0495638	0.0495734	0.0496169	0.0496336	0.0496513	-52.2401	0	0	0	0	0	0	0	0	0	0	0		30	0	0	0	0	0
35	0.00106878	2.65117	0.00533054	0.978056	0.00521357	4.87804	44.7753	45.7799	481	0.000780738	2.64698	0.00389653	0.987326	0.00384715	4.92758	50.2123	50.8568	397	5		0.0678589		35	0.0683786	0.0679764	0.0679217	0.0679349	0.0679945	0.0680174	0.0680416	0.0681146	-47.3323	0	0	0	0	0	0	0	0	0	0		35	0	0	0	0	0
40	0.00154089	2.70633	0.00767732	0.972843	0.00746883	4.84708	39.8973	41.011	601	0.00112002	2.64965	0.00558541	0.983479	0.00549313	4.90448	45.2847	46.0454	515	5		0.0883875		40	0.0890645	0.0885406	0.0884694	0.0884865	0.0885641	0.0885939	0.0886255	0.0887206	0.0888612	-42.3992	0	0	0	0	0	0	0	0	0		40	0	0	0	0	0
45	0.0026283	2.70658	0.0130628	0.965374	0.0126104	4.79795	35.0502	36.3074	774	0.0015996	2.66902	0.0079683	0.977985	0.00779288	4.87176	40.3802	41.2892	746	5		0.190988		45	0.192451	0.191319	0.191165	0.191202	0.19137	0.191434	0.191502	0.191708	0.192012	0.192466	-37.5461	0	0	0	0	0	0	0	0		45	0	0	0	0	0
50	0.00423407	2.6703	0.0209635	0.952764	0.0199733	4.71729	30.2522	31.7521	997	0.0024495	2.68876	0.0121786	0.970193	0.0118155	4.82365	35.5084	36.5994	1099	5		0.287701		50	0.289904	0.288199	0.287967	0.288023	0.288276	0.288373	0.288475	0.288785	0.289243	0.289927	0.291509	-32.7247	0	0	0	0	0	0	0		50	0	0	0	0	0
55	0.00629495	2.68193	0.0310221	0.93279	0.0289371	4.59687	25.5349	27.3748	1313	0.00389526	2.67788	0.0193017	0.958377	0.0184983	4.74893	30.6848	32.0174	1759	5		0.326954		55	0.329458	0.32752	0.327257	0.32732	0.327607	0.327717	0.327834	0.328186	0.328706	0.329483	0.331281	0.333955	-27.9025	0	0	0	0	0	0		55	0	0	0	0	0
60	0.0102517	2.65535	0.0500555	0.903853	0.0452428	4.41319	20.9381	23.1653	2138	0.00595743	2.64885	0.0293757	0.939879	0.0276096	4.63448	25.9359	27.5949	2458	5		0.480098		60	0.483775	0.480929	0.480543	0.480635	0.481057	0.481219	0.48139	0.481907	0.48267	0.483812	0.486452	0.490378	0.495468	-23.2241	0	0	0	0	0		60	0	0	0	0	0
65	0.0151187	2.64406	0.0729933	0.85861	0.0626728	4.1454	16.5249	19.2461	3109	0.0085476	2.66272	0.0419009	0.912269	0.0382249	4.472	21.3014	23.3499	2968	5		0.577593		65	0.582017	0.578594	0.578128	0.57824	0.578747	0.578942	0.579148	0.579769	0.580688	0.582061	0.585238	0.58996	0.596084	0.608028	-18.555	0	0	0	0		65	0	0	0	0	0
70	0.0234917	2.64086	0.111291	0.795938	0.0885804	3.77071	12.3795	15.5533	3808	0.0135643	2.67336	0.0657465	0.874044	0.0574654	4.23652	16.8294	19.2546	3780	5		0.646252		70	0.651202	0.647372	0.646851	0.646976	0.647544	0.647762	0.647993	0.648688	0.649716	0.651252	0.654806	0.66009	0.666942	0.680305	0.697139	-14.1523	0	0	0		70	0	0	0	0	0
75	0.0377775	2.61447	0.173272	0.707357	0.122565	3.2444	8.60878	12.1703	4894	0.0221544	2.68587	0.10537	0.816579	0.0860427	3.88378	12.5928	15.4215	4324	5		0.692507		75	0.697811	0.693707	0.693149	0.693283	0.693891	0.694125	0.694372	0.695117	0.696218	0.697865	0.701673	0.707335	0.714678	0.728997	0.747036	0.779228	-10.1202	0	0		75	0	0	0	0	0
80	0.0615297	2.5	0.266634	0.584792	0.155925	2.53415	5.36437	9.17313	5386	0.0404663	2.5	0.183743	0.730536	0.134231	3.3171	8.70907	11.9215	5571	5		0.559498		80	0.563783	0.560467	0.560016	0.560124	0.560616	0.560804	0.561004	0.561606	0.562496	0.563826	0.566903	0.571478	0.57741	0.588979	0.603553	0.629562	0.676762	-6.74984	0		80	0	0	0	0	0
85	0.151531		1	0.428867	0.428867	2.83023	2.83023	6.59932	11151	0.110591		1	0.596305	0.596305	5.39196	5.39196	9.04229	18751			1.04771		85	1.05573	1.04952	1.04868	1.04888	1.0498	1.05016	1.05053	1.05166	1.05332	1.05582	1.06158	1.07014	1.08125	1.10292	1.13021	1.17891	1.2673	1.42863	0		85	0	0	0	0	0
																																													Intermediate Step to Compute
																					5.66481																					j	c_j	c_j*l_j	0	1	5	10	15
																																										0			0	82.8828	77.8812	72.563	67.6631
																																										1	2.45342	2.44459	0	0	77.9356	72.6137	67.7103
																																										5	4.98348	4.96209	0	0	0	72.6564	67.7502
																																										10	5.173	5.14777	0	0	0	0	67.7872
																																										15	5.04435	5.01701	0	0	0	0	0
																																										20	4.88247	4.85094	0	0	0	0	0
																																										25	5.03277	4.9921	0	0	0	0	0
																																										30	5.01979	4.97012	0	0	0	0	0
																																										35	4.99459	4.93129	0	0	0	0	0
																																										40	5.00267	4.92002	0	0	0	0	0
																																										45	5.01938	4.90888	0	0	0	0	0
																																										50	5.01974	4.87011	0	0	0	0	0
																																										55	4.98912	4.78145	0	0	0	0	0
																																										60	4.97097	4.67211	0	0	0	0	0
																																										65	5.01387	4.574	0	0	0	0	0
																																										70	5.01064	4.37952	0	0	0	0	0
																																										75	5.01251	4.09311	0	0	0	0	0
																																										80	4.81413	3.5169	0	0	0	0	0
																																										85	2.5	1.49076	0	0	0	0	0
																																												c_j*l_j		2.44591	4.96359	5.30427	4.91644
																																												nqx(2)	0.00340207	0.000530334	0.000306336	0.000400648	0.000935337
[truncated: 59 more columns]
