# Supplementary material for: Estimation of confidence intervals for decompositions and other complex demographic estimators
Source: Demogr Res. Author manuscript; Available in PMC 2024 Jan 18. (PMC10795479; doi:10.4054/demres.2023.49.5)
Supplement: Supplementary Material [file NIHMS1932845-supplement-Supplementary_Material.zip › deltaMethodFunctions.r]

#********************************************************************
# Sample Code for Computing Delta Method Standard Errors for        *
# Arriaga's Decomposition                                           *
#                                                                   *
# Arun S. Hendi, Princeton University    	                        *
# December 18, 2022                                                 *
#                                                                   *
# This sample R code reads in data on mortality among urban Pacific *
# women in the United States in 1990 (lt1) and 2019. (lt2) It shows *
# how to compute standard errors for Arriaga's decomposition using  *
# the delta method approach and matches the estimates in the        *
# corresponding Excel file. If you wish to apply this code to your  *
# own data files with standard abridged age groups (0,1-4,5-9,...)  *
# but a different open-ended age group than 85+, then you can       *
# replace the 85 and 80 values in lines 70-97 with your own values  *
# equal to the max age (omega) and the max age minus five.          *
#                                                                   *
# This code is provided as part of the following article:           *
#                                                                   *
# Hendi, Arun S. 2023. "Estimation of Confidence Intervals for      *
# Decompositions and Other Complex Demographic Estimators."         *
# Submitted to Demographic Research.                                *
#********************************************************************

# Set `path' to directory where lt_1990_delta.csv and lt_2019_delta.csv are located
path <- "..."

# Derivative with respect to npi(1990) of Arriaga's decomposition at age x
arriagaDerivative_npi1 <- function(lt1,lt2,i,x) {
  x_index <- which(lt1$Age.x==x)
  i_index <- which(lt1$Age.x==i)
  if(x>i)  d <- (lt1$lx[x_index]/lt1$lx[1]) * (1/(1-lt1$nqx[i_index])) * (lt2$nLx[x_index]/lt2$lx[x_index] - lt1$nLx[x_index]/lt1$lx[x_index]) + lt2$ex[(x_index+1)]/(1-lt1$nqx[i_index]) * ((1-lt2$nqx[x_index])*lt1$lx[x_index]/lt1$lx[1] - lt1$lx[(x_index+1)]/lt1$lx[1])
  if(x==i) d <- -lt1$lx[x_index]/lt1$lx[1] * ((lt1$n[x_index] - lt1$nax[x_index]) + lt2$ex[(x_index+1)])
  if(x<i)  d <- 0
  if(i<max(lt1$Age.x) & x==max(lt1$Age.x)) d <- lt1$lx[length(lt1$lx)]/lt1$lx[1] * 1/(1-lt1$nqx[i_index]) * (lt2$ex[length(lt2$ex)] - lt1$ex[length(lt1$ex)])
  d
}

# Derivative with respect to npi(2019) of Arriaga's decomposition at age x
arriagaDerivative_npi2 <- function(lt1,lt2,i,x) {
  x_index <- which(lt1$Age.x==x)
  i_index <- which(lt1$Age.x==i)
  if(x==i) d <- lt1$lx[x_index]/lt1$lx[1] * ((lt2$n[x_index] - lt2$nax[x_index]) + lt2$ex[(x_index+1)])
  if(x<i)  d <- lt2$lx[i_index]/lt2$lx[(x_index+1)] * ((lt2$n[i_index] - lt2$nax[i_index]) + lt2$ex[(x_index+2)]) * ((1-lt2$nqx[x_index])*lt1$lx[x_index]/lt1$lx[1] - lt1$lx[(x_index+1)]/lt1$lx[1])
  if(x>i)  d <- 0
  if(i<max(lt2$Age.x) & x==max(lt2$Age.x)) d <- 0
  d
}

# Derivative with respect to infinity_D_i(1990) of Arriaga's decomposition at age x
arriagaDerivative_infDi1 <- function(lt1,lt2,i,x) {
  d <- lt1$lx[length(lt1$lx)]/lt1$lx[1] * lt1$ex[length(lt1$ex)]/lt1$nDx[length(lt1$nDx)]
  if(x<max(lt1$Age.x)) d <- 0
  d
}

# Derivative with respect to infinity_D_i(2019) of Arriaga's decomposition at age x
arriagaDerivative_infDi2 <- function(lt1,lt2,i,x) {
  x_index <- which(lt1$Age.x==x)
  i_index <- which(lt1$Age.x==i)
  d <- -lt1$lx[length(lt1$lx)]/lt1$lx[1] * lt2$ex[length(lt2$ex)]/lt2$nDx[length(lt2$nDx)]
  if(x<max(lt2$Age.x)) d <- -lt2$lx[length(lt2$lx)]/lt2$lx[(x_index+1)] * lt2$ex[length(lt2$ex)]/lt2$nDx[length(lt2$nDx)] * ((1-lt2$nqx[x_index])*lt1$lx[x_index]/lt1$lx[1] - lt1$lx[(x_index+1)]/lt1$lx[1])
  d
}

# Read in the 1990 and 2019 life tables
lt1 <- read.csv(paste0(path,"lt_1990_delta.csv"))
lt2 <- read.csv(paste0(path,"lt_2019_delta.csv"))

# Compute derivatives at each age and apply delta method to get sample variances
# Store variances to var_arriaga (sqrt(var_arriaga) is standard error)
# This section of code corresponds to Equations (1) and (2) in the article
var_arriaga <- rep(0,length(lt1$Age.x))
for(x in c(0,1,seq(5,80,5))) {
  v <- 0
  for(i in c(0,1,seq(5,80,5))) {
    i_index <- which(lt1$Age.x==i)
    v <- v + arriagaDerivative_npi1(lt1,lt2,i,x)^2 * (lt1$nqx[i_index]^2*(1-lt1$nqx[i_index])) / lt1$nDx[i_index] + 
             arriagaDerivative_npi2(lt1,lt2,i,x)^2 * (lt2$nqx[i_index]^2*(1-lt2$nqx[i_index])) / lt2$nDx[i_index]
	print(c(i,x,v))
  }
  v <- v + arriagaDerivative_infDi2(lt1,lt2,85,x)^2 * lt2$nDx[length(lt2$nDx)]
  var_arriaga[which(lt1$Age.x==x)] <- v
}

x <- 85
v <- 0
for(i in c(0,1,seq(5,80,5))) {
  i_index <- which(lt1$Age.x==i)
  v <- v + arriagaDerivative_npi1(lt1,lt2,i,x)^2 * (lt1$nqx[i_index]^2*(1-lt1$nqx[i_index])) / lt1$nDx[i_index]
}
v <- v + arriagaDerivative_infDi1(lt1,lt2,85,x)^2 * lt1$nDx[length(lt1$nDx)]
v <- v + arriagaDerivative_infDi2(lt1,lt2,85,x)^2 * lt2$nDx[length(lt2$nDx)]
var_arriaga[length(var_arriaga)] <- v

# Standard errors of Arriaga's decomposition are for age groups 0 through 85+:
cbind(c(0,1,seq(5,85,5)),round(sqrt(var_arriaga),4))
