# Supplementary material for: Estimation of confidence intervals for decompositions and other complex demographic estimators
Source: Demogr Res. Author manuscript; Available in PMC 2024 Jan 18. (PMC10795479; doi:10.4054/demres.2023.49.5)
Supplement: Supplementary Material [file NIHMS1932845-supplement-Supplementary_Material.zip › lifetables_50pct_sample.csv]

year	Age.x	n	nmx	nax	nqx	lx	ndx	nLx	Tx	ex	deaths	nNx	var_p	var_m
1990	0	1	0.007655269	0.074434752	0.007601409	1	0.007601409	0.9929644	79.31304479	79.31304479	752	98233	7.50E-08	7.73E-08
1990	1	4	0.000432922	1.510379302	0.001729824	0.992398591	0.001716675	3.965320494	78.32008039	78.91998348	147	339553	1.96E-08	1.25E-09
1990	5	5	0.000185279	2.5	0.000925965	0.990681916	0.000917337	4.951116237	74.3547599	75.05412051	70	377809	8.99E-09	4.20E-10
1990	10	5	0.000223867	2.698389844	0.001118759	0.989764579	0.001107309	4.946274303	69.40364366	70.12136536	76	339487	1.28E-08	5.81E-10
1990	15	5	0.000399262	2.625958124	0.001994417	0.98865727	0.001971795	4.938605229	64.45736936	65.19687993	141	353152	2.66E-08	1.10E-09
1990	20	5	0.000466627	2.560884743	0.002330483	0.986685476	0.002299454	4.927818745	59.51876413	60.32192184	206	441466	2.66E-08	1.06E-09
1990	25	5	0.000537838	2.609242418	0.002685738	0.984386022	0.002643803	4.915609417	54.59094539	55.4568474	278	516884	2.60E-08	1.04E-09
1990	30	5	0.000752193	2.645252769	0.003754313	0.981742219	0.003685768	4.900032043	49.67533597	50.59916444	385	511837	3.64E-08	1.47E-09
1990	35	5	0.001068784	2.651170462	0.00533054	0.978056451	0.005213569	4.87803647	44.77530393	45.7798769	481	450044	5.86E-08	2.37E-09
1990	40	5	0.001540891	2.706326359	0.007677323	0.972842882	0.007468829	4.847083354	39.89726746	41.01100825	601	390034	9.70E-08	3.94E-09
1990	45	5	0.002628299	2.706582638	0.013062757	0.965374053	0.012610447	4.797949248	35.0501841	36.30736085	774	294487	2.16E-07	8.90E-09
1990	50	5	0.004234067	2.670296315	0.020963548	0.952763606	0.019973306	4.717286147	30.25223486	31.75208904	997	235471	4.32E-07	1.80E-08
1990	55	5	0.006294947	2.681928783	0.031022056	0.9327903	0.028937073	4.596873306	25.53494871	27.37480085	1313	208580	7.11E-07	3.02E-08
1990	60	5	0.010251738	2.655345812	0.050055517	0.903853228	0.045242841	4.413187321	20.9380754	23.16534893	2138	208550	1.11E-06	4.92E-08
1990	65	5	0.015118654	2.64406017	0.072993346	0.858610387	0.062672845	4.145398481	16.52488808	19.24608453	3109	205640	1.59E-06	7.35E-08
1990	70	5	0.023491672	2.640862	0.111290622	0.795937541	0.088580384	3.770714357	12.3794896	15.55334302	3808	162100	2.89E-06	1.45E-07
1990	75	5	0.037777503	2.614470786	0.173272329	0.707357157	0.122565422	3.244402391	8.608775243	12.17033737	4894	129548	5.07E-06	2.92E-07
1990	80	5	0.061529674	2.5	0.266633663	0.584791735	0.155925163	2.534145769	5.364372852	9.173133835	5386	87535	9.68E-06	7.03E-07
1990	85		0.151530799		1	0.428866573	0.428866573	2.830227083	2.830227083	6.599318447	11151	73589	0	2.06E-06
2019	0	1	0.003608549	0.063103936	0.00359639	1	0.00359639	0.996630556	84.97784985	84.97784985	284	78702	4.06E-08	4.33E-08
2019	1	4	0.000174627	1.516522223	0.000698206	0.99640361	0.000695695	3.983886697	83.98121929	84.28433864	56	320683	5.01E-09	4.13E-10
2019	5	5	0.000117572	2.5	0.000587685	0.995707915	0.000585163	4.977076667	79.99733259	80.34216802	48	408262	1.95E-09	1.50E-10
2019	10	5	0.00010919	2.673003507	0.000545811	0.995122752	0.000543149	4.974349855	75.02025593	75.3879416	45	412126	3.56E-09	1.94E-10
2019	15	5	0.000208469	2.717354511	0.00104185	0.994579603	0.001036203	4.970532734	70.04590607	70.42765188	87	417328	1.00E-08	4.48E-10
2019	20	5	0.000327212	2.599821666	0.001634776	0.993543401	0.001624221	4.963818585	65.07537334	65.49826942	146	446194	1.74E-08	7.16E-10
2019	25	5	0.000366161	2.632594166	0.00182922	0.99191918	0.001814438	4.955300389	60.11155475	60.60126264	208	568056	1.61E-08	6.46E-10
2019	30	5	0.0005621	2.652384889	0.002806797	0.990104742	0.002779023	4.943999632	55.15625436	55.7074944	309	549724	2.56E-08	1.03E-09
2019	35	5	0.000780738	2.646976258	0.003896534	0.987325718	0.003847148	4.927576162	50.21225473	50.85682849	397	508493	3.78E-08	1.53E-09
2019	40	5	0.001120023	2.649646429	0.005585412	0.983478571	0.005493133	4.90448205	45.28467857	46.04541463	515	459812	5.99E-08	2.43E-09
2019	45	5	0.001599602	2.669022017	0.007968299	0.977985438	0.007792881	4.871762158	40.38019652	41.28915927	746	466366	8.44E-08	3.43E-09
2019	50	5	0.0024495	2.688760133	0.012178552	0.970192558	0.011815541	4.823654238	35.50843436	36.59936792	1099	448663	1.33E-07	5.46E-09
2019	55	5	0.003895264	2.677876879	0.019301731	0.958377017	0.018498335	4.748929671	30.68478012	32.01744156	1759	451574	2.08E-07	8.63E-09
2019	60	5	0.00595743	2.648850439	0.029375692	0.939878681	0.027609586	4.634479139	25.93585045	27.59489173	2458	412594	3.41E-07	1.44E-08
2019	65	5	0.008547599	2.662720005	0.041900895	0.912269095	0.038224891	4.4720032	21.30137131	23.34987717	2968	347232	5.66E-07	2.46E-08
2019	70	5	0.013564285	2.673357242	0.065746515	0.874044203	0.05746536	4.236519653	16.82936811	19.25459611	3780	278673	1.07E-06	4.87E-08
2019	75	5	0.022154363	2.685871044	0.105369716	0.816578843	0.086042681	3.883780358	12.59284846	15.42147285	4324	195176	2.30E-06	1.14E-07
2019	80	5	0.040466333	2.5	0.183743136	0.730536163	0.134231005	3.3171033	8.709068104	11.92147432	5571	137670	4.95E-06	2.94E-07
2019	85		0.110591441		1	0.596305157	0.596305157	5.391964804	5.391964804	9.042291078	18751	169552	0	6.52E-07
