# Supplementary material for: Estimation of confidence intervals for decompositions and other complex demographic estimators
Source: Demogr Res. Author manuscript; Available in PMC 2024 Jan 18. (PMC10795479; doi:10.4054/demres.2023.49.5)
Supplement: Supplementary Material [file NIHMS1932845-supplement-Supplementary_Material.zip › lt_1990_delta.csv]

Age x	nmx	nax	nqx	lx	ndx	nLx	Tx	ex	nDx	n
0	0.007655269	0.074434752	0.007601409	1	0.007601409	0.9929644	79.31304479	79.31304479	752	1
1	0.000432922	1.510379302	0.001729824	0.992398591	0.001716675	3.965320494	78.32008039	78.91998348	147	4
5	0.000185279	2.5	0.000925965	0.990681916	0.000917337	4.951116237	74.3547599	75.05412051	70	5
10	0.000223867	2.698389844	0.001118759	0.989764579	0.001107309	4.946274303	69.40364366	70.12136536	76	5
15	0.000399262	2.625958124	0.001994417	0.98865727	0.001971795	4.938605229	64.45736936	65.19687993	141	5
20	0.000466627	2.560884743	0.002330483	0.986685476	0.002299454	4.927818745	59.51876413	60.32192184	206	5
25	0.000537838	2.609242418	0.002685738	0.984386022	0.002643803	4.915609417	54.59094539	55.4568474	278	5
30	0.000752193	2.645252769	0.003754313	0.981742219	0.003685768	4.900032043	49.67533597	50.59916444	385	5
35	0.001068784	2.651170462	0.00533054	0.978056451	0.005213569	4.87803647	44.77530393	45.7798769	481	5
40	0.001540891	2.706326359	0.007677323	0.972842882	0.007468829	4.847083354	39.89726746	41.01100825	601	5
45	0.002628299	2.706582638	0.013062757	0.965374053	0.012610447	4.797949248	35.0501841	36.30736085	774	5
50	0.004234067	2.670296315	0.020963548	0.952763606	0.019973306	4.717286147	30.25223486	31.75208904	997	5
55	0.006294947	2.681928783	0.031022056	0.9327903	0.028937073	4.596873306	25.53494871	27.37480085	1313	5
60	0.010251738	2.655345812	0.050055517	0.903853228	0.045242841	4.413187321	20.9380754	23.16534893	2138	5
65	0.015118654	2.64406017	0.072993346	0.858610387	0.062672845	4.145398481	16.52488808	19.24608453	3109	5
70	0.023491672	2.640862	0.111290622	0.795937541	0.088580384	3.770714357	12.3794896	15.55334302	3808	5
75	0.037777503	2.614470786	0.173272329	0.707357157	0.122565422	3.244402391	8.608775243	12.17033737	4894	5
80	0.061529674	2.5	0.266633663	0.584791735	0.155925163	2.534145769	5.364372852	9.173133835	5386	5
85	0.151530799		1	0.428866573	0.428866573	2.830227083	2.830227083	6.599318447	11151
