# Supplementary material for: Estimation of confidence intervals for decompositions and other complex demographic estimators
Source: Demogr Res. Author manuscript; Available in PMC 2024 Jan 18. (PMC10795479; doi:10.4054/demres.2023.49.5)
Supplement: Supplementary Material [file NIHMS1932845-supplement-Supplementary_Material.zip › lt_2019_delta.csv]

Age x	nmx	nax	nqx	lx	ndx	nLx	Tx	ex	nDx	n
0	0.003608549	0.063103936	0.00359639	1	0.00359639	0.996630556	84.97784985	84.97784985	284	1
1	0.000174627	1.516522223	0.000698206	0.99640361	0.000695695	3.983886697	83.98121929	84.28433864	56	4
5	0.000117572	2.5	0.000587685	0.995707915	0.000585163	4.977076667	79.99733259	80.34216802	48	5
10	0.00010919	2.673003507	0.000545811	0.995122752	0.000543149	4.974349855	75.02025593	75.3879416	45	5
15	0.000208469	2.717354511	0.00104185	0.994579603	0.001036203	4.970532734	70.04590607	70.42765188	87	5
20	0.000327212	2.599821666	0.001634776	0.993543401	0.001624221	4.963818585	65.07537334	65.49826942	146	5
25	0.000366161	2.632594166	0.00182922	0.99191918	0.001814438	4.955300389	60.11155475	60.60126264	208	5
30	0.0005621	2.652384889	0.002806797	0.990104742	0.002779023	4.943999632	55.15625436	55.7074944	309	5
35	0.000780738	2.646976258	0.003896534	0.987325718	0.003847148	4.927576162	50.21225473	50.85682849	397	5
40	0.001120023	2.649646429	0.005585412	0.983478571	0.005493133	4.90448205	45.28467857	46.04541463	515	5
45	0.001599602	2.669022017	0.007968299	0.977985438	0.007792881	4.871762158	40.38019652	41.28915927	746	5
50	0.0024495	2.688760133	0.012178552	0.970192558	0.011815541	4.823654238	35.50843436	36.59936792	1099	5
55	0.003895264	2.677876879	0.019301731	0.958377017	0.018498335	4.748929671	30.68478012	32.01744156	1759	5
60	0.00595743	2.648850439	0.029375692	0.939878681	0.027609586	4.634479139	25.93585045	27.59489173	2458	5
65	0.008547599	2.662720005	0.041900895	0.912269095	0.038224891	4.4720032	21.30137131	23.34987717	2968	5
70	0.013564285	2.673357242	0.065746515	0.874044203	0.05746536	4.236519653	16.82936811	19.25459611	3780	5
75	0.022154363	2.685871044	0.105369716	0.816578843	0.086042681	3.883780358	12.59284846	15.42147285	4324	5
80	0.040466333	2.5	0.183743136	0.730536163	0.134231005	3.3171033	8.709068104	11.92147432	5571	5
85	0.110591441		1	0.596305157	0.596305157	5.391964804	5.391964804	9.042291078	18751
