# Supplementary material for: Estimation of confidence intervals for decompositions and other complex demographic estimators
Source: Demogr Res. Author manuscript; Available in PMC 2024 Jan 18. (PMC10795479; doi:10.4054/demres.2023.49.5)
Supplement: Supplementary Material [file NIHMS1932845-supplement-Supplementary_Material.zip › stdErrors.r]

#********************************************************************
# Sample Code for Computing Standard Errors Using Monte Carlo,      *
# Binomial Bootstrap, and Poisson Bootstrap Methods                 *
#                                                                   *
# Arun S. Hendi, Princeton University                               *
# January 9, 2023                                                   *
#                                                                   *
# This sample R code reads in data on mortality among urban Pacific *
# women in the United States in 1990 and 2019. It shows how to      *
# compute standard errors for Arriaga's decomposition using the     *
# approaches described above and can be edited for other types of   *
# demographic estimators.                                           *
#                                                                   *
# This code is provided as part of the following article:           *
#                                                                   *
# Hendi, Arun S. 2023. "Estimation of Confidence Intervals for      *
# Decompositions and Other Complex Demographic Estimators."         *
# Submitted to Demographic Research.                                *
#********************************************************************

# Edit the below path to your working directory
path <- "~/..."

# lifetable_iter() takes age-specific death rates, nax values, and age interval length values and returns an abridged life table
lifetable_iter <- function(nmx, nax, n) {
  # Compute life table given nax
  nqx <- n*nmx / (1 + (n-nax)*nmx)
  nqx[length(nmx)] <- 1
  lx  <- c(1, cumprod(1-nqx[1:(length(nqx)-1)]))
  ndx <- lx * nqx
  nLx <- nax*ndx + n*lx*(1-nqx)
  nLx[length(nLx)] <- ndx[length(nLx)]/nmx[length(nmx)]
  Tx  <- rev(cumsum(rev(nLx)))
  ex  <- Tx/lx
  as.data.frame(cbind(nmx, nax, nqx, lx, ndx, nLx, Tx, ex))
}

# ageDecomposition() takes two abridged life tables and returns Arriaga's age decomposition
ageDecomposition <- function(lt1, lt2) {
  if(nrow(lt1) != nrow(lt2)) stop("ERROR, life tables different lengths!")
  len <- nrow(lt1)
  
  lx1  <- lt1$lx
  nLx1 <- lt1$nLx
  Tx1  <- lt1$Tx
  lx2  <- lt2$lx
  nLx2 <- lt2$nLx
  Tx2  <- lt2$Tx
  
  del <- lx1/lx1[1] * (nLx2/lx2 - nLx1/lx1) + c(Tx2[2:len], NA) / lx1[1] * (lx1/lx2 - c(lx1[2:len], NA)/c(lx2[2:len], NA))
  del[length(del)] <- lx1[len]/lx1[1] * (Tx2[len]/lx2[len] - Tx1[len]/lx1[len])
  del
}

# Install and load data.table package for computation
if (!require(data.table)) {
    install.packages("data.table")
    library(data.table)
}

# Read in sample data
lt <- fread(paste0(path, "/lifetables_50pct_sample.csv"))
lt1 <- lt[year==1990]
lt2 <- lt[year==2019]

# nqx to nmx conversion function
nqx_to_nmx <- function(lt) lt[, c((nqx/(n-(n-nax)*nqx))[1:(length(nqx)-1)], nmx[length(nmx)])]


#---------------------------------------------------------------------------------------------------------------------------
# Monte Carlo Approach

set.seed(151)
reps <- 1000
est_mc_pois <- matrix(NA, 19, reps)
for(i in 1:reps) {
  nmx_a <- rnorm(19, mean=lt1$nmx, sd=sqrt(lt1$var_m))
  nmx_b <- rnorm(19, mean=lt2$nmx, sd=sqrt(lt2$var_m))
  a <- lifetable_iter(nmx_a, lt1$nax, lt1$n)
  b <- lifetable_iter(nmx_b, lt2$nax, lt2$n)
  est_mc_pois[,i] <- ageDecomposition(a,b)
}

# Compute standard errors
apply(est_mc_pois, 1, sd)


#---------------------------------------------------------------------------------------------------------------------------
# Binomial Bootstrap Approach

reps <- 1000
est_bt_binom <- matrix(NA, 19, reps)
for(i in 1:reps) {
  nmx_a <- c(rbinom(19,round(lt1$deaths/lt1$nqx,0),lt1$nqx)[1:18], rpois(1,lt1$deaths[19])) / lt1$nNx
  nmx_b <- c(rbinom(19,round(lt2$deaths/lt2$nqx,0),lt2$nqx)[1:18], rpois(1,lt2$deaths[19])) / lt2$nNx
  a <- lifetable_iter(nmx_a, lt1$nax, lt1$n)
  b <- lifetable_iter(nmx_b, lt2$nax, lt2$n)
  est_bt_binom[,i] <- ageDecomposition(a,b)  
} 

# Compute standard errors
apply(est_bt_binom, 1, sd)


#---------------------------------------------------------------------------------------------------------------------------
# Poisson Bootstrap Approach

reps <- 1000
est_bt_pois <- matrix(NA, 19, reps)
for(i in 1:reps) {
  nmx_a <- rpois(19,lt1$deaths) / lt1$nNx
  nmx_b <- rpois(19,lt2$deaths) / lt2$nNx
  a <- lifetable_iter(nmx_a, lt1$nax, lt1$n)
  b <- lifetable_iter(nmx_b, lt2$nax, lt2$n)
  est_bt_pois[,i] <- ageDecomposition(a,b)  
} 

# Compute standard errors
apply(est_bt_pois, 1, sd)
